# Supplementary material for: H3K27me3 at pericentromeric heterochromatin is a defining feature of the early mouse blastocyst
Source: Sci Rep. 2022 Aug 16;12:13908. doi: 10.1038/s41598-022-17730-x (PMC9381757; doi:10.1038/s41598-022-17730-x)
Supplement: Supplementary file 2 — Supplementary Information 2. [file 41598_2022_17730_MOESM2_ESM.xlsx]

## Sheet: primers and siRNA
RT-QPCR		SEQUENCE (5'->3')
Fgf5	F	TGTGTCTCAGGGGATTGTAGG
	R	AGCTGTTTTCTTGGAATCTCTCC
Klf4	F	GCAGTCACAAGTCCCCTCTC
	R	GACCTTCTTCCCCTCTTTGG
Nanog	F	CTTTCACCTATTAAGGTGCTTGC
	R	TGGCATCGGTTCATCATGGTAC
Pou5f1	F	CAGCCAGACCACCATCTGTC
	R	GTCTCCGATTTGCATATC
Otx2	F	TATCTAAAGCAACCGCCTTACG
	R	GCCCTAGTAAATGTCGTCCTCTC
Lefty1	F	GCATCCTGGTTCCCACAGAG
	R	CTGCAGAACACGCCAAAGTG
Dnmt3b	F	GAGCCTGTTCCTCGATGTGG
	R	CAAACCCACCTGAGGCTGTT
Sdha	F	AACCTGGCTACTGTCATTGCTCCA
	R	ATGTTCTGCTGGTCTCTGTGGGAA
Pbgd	F	GCGGAGTGGAAACTTTTGTCC
	R	CGGGAAGCGTGTACTTATCCTT
siRNA		SEQUENCE (5'->3')
siBend3	F	GCGGAAGUUAGAGUCGCUGtt
	R	CAGCGACUCUAACUUCCGCtt
siEzh2	F	GCAAAUUCUCGGUGUCAAAtt
	R	UUUGACACCGAGAAUUUGCtt
	F	CTCGGAGCCCTAGGTTCAA	DM1
	R	TCTCATTTCACCTCCGAAAGA
	F	GCATGTGGTTTGGTTTTTGTT	DM2a
	R	TGGGTCGTGTACAATTCTGTG
	F	TGGAGTCAGTGAGAGGAGCA	DM2b
	R	TCCAAGGTCAAAAGCAATCC
	F	ACGAGTTATCGGGACTGCTC	INT2
	R	ATGCTGACCCCACTCCATTG
	F	TGAGGGAAGAAGTATAGGGATGT	C
	R	TCTTTCTACGCATAGACTCCCA
	F	AGGCGTATGGGCAAGATACC	INT1
	R	GCCTTTCTTTGGCTCTGCTG
	F	AGGAAGATAATGATCCCTCAGGA	DM1
	R	CTGAACTGTGCCCCGTCAAA
	F	ACGAGTTATCGGGACTGCTC	INT2
	R	ATGCTGACCCCACTCCATTG
	F	GTGGAGGTCATCCTTGCCTG	DM2a (for OCT4,P300 and MED1)
	R	TGTTGGTCAGCTGCTTTCCC
	F	TGTGGCCTGGATCCCTAATA	DM2a (for POL2)
	R	GGAAGGTTGCTCAGGATTGA
	F	CATTTTTGGGAAATGTGGGCG	DM2b
	R	ACCAGGTATTGTAAGCCGAGC
	F	TGAGGGAAGAAGTATAGGGATGT	C
	R	TCTTTCTACGCATAGACTCCCA
			Restriction Site	Restriction Enzyme
	F	TTTGGGCCGTTGAAATCAGT	CCGC	Ssil (Acil)
	R	TGCGATGCTATCCCGGAGT	CCGG	HpaII
	F	GCAGCACCGCTGACTAAAGTA	CCGC	Ssil (Acil)
	R	ACAGCCCGGGAGGGTTATT	CCGG	HpaII
	F	GCCCGAGTTTTTCTTACGTGG	CCGC	Ssil (Acil)
	R	GGCATGTATCACCAATCCAGCTA
	F	CATTTTTGGGAAATGTGGGCG	GCGC	Hin6l (HinP1l)
	R	ACCAGGTATTGTAAGCCGAGC
	F	CTTTTCCCAAAGGAAGGCCG	CCGC	Ssil (Acil)
	R	GTACTGACTTCCTGCCCAGC
	F	GCTTATGGGAGCAGGTTTAGC	CACGTA	BsaAI
	R	ATGCTACTGGATTAGAGAAGAGCTG
	F	TTTCTCCTCCCTGCCACCTA	CACGTG	BsaAI
	R	TGCACATTGTCCCTTCTCCT
	F	ACAGAAGGAATGGTGCTGGG	CCGC	Ssil (Acil)
	R	GTTCTACACCGTGGGCCTTT
