# Supplementary material for: H3K27me3 at pericentromeric heterochromatin is a defining feature of the early mouse blastocyst
Source: Sci Rep. 2022 Aug 16;12:13908. doi: 10.1038/s41598-022-17730-x (PMC9381757; doi:10.1038/s41598-022-17730-x)
Supplement: Supplementary file 3 — Supplementary Information 3. [file 41598_2022_17730_MOESM3_ESM.xlsx]

## Sheet: Feuil1
Antigen	Working dilution	Reference
H3K9me3	1/100	Active Motif 61013
H3K9me3	1/500	Active Motif 39161
H3K27me3	1/200	Millipore 07-449
H3K27me3	1/300	Diagénode C15200181
BEND3	1/100	Invitrogen PA5-84529
EZH2	1/100	Novocastra NCL-L-EZH2
CDX2	1/200	Abcam ab157524
GATA6	1/50	R&D Systems 1F1700
NANOG	1/200	Invitrogen 14-5761-80
OCT4	1/200	Abcam ab27985
α-rabbit-CY3	1/200	Jackson ImmunoResearch
α-rabbit-FITC	1/200	Jackson ImmunoResearch
α-mouse-FITC	1/200	Jackson ImmunoResearch
α-rat-CY5	1/200	Jackson ImmunoResearch
α-goat-CY5	1/200	Jackson ImmunoResearch
